# Supplementary material for: Impact of the Chicago Earned Income Tax Periodic Payment intervention on food security
Source: Prev Med Rep. 2019 Nov 6;16:100993. doi: 10.1016/j.pmedr.2019.100993 (PMC6849410; doi:10.1016/j.pmedr.2019.100993)
Supplement: Supplementary data 1 [file mmc1.xml]

<?xml version="1.0" encoding="utf-8" standalone="no"?>
<data>
  <datasets>
    <author>fandrade@illinois.edu;fcdandrade@gmail.com</author>
    <type>0</type>
    <dataset>
      <value>2</value>
      <reason>The data that has been used is confidential</reason>
      <comments />
    </dataset>
  </datasets>
</data>
